# Supplementary material for: A case study of the application of AI to early stage drug discovery
Source: Sci Rep. 2025 Dec 26;16:2902. doi: 10.1038/s41598-025-32805-1 (PMC12827298; doi:10.1038/s41598-025-32805-1)
Supplement: Supplementary file 1 — Supplementary Material 1 [file 41598_2025_32805_MOESM1_ESM.xlsx]

## Sheet: Task1
APPENDIX B
TASK 1	EGFR	QSAR guided, iterative improvement of molecules against undisclosed target
			Initial Batches	B1, B2, B3		Top 10 similarity molecules in molport:	S1, S2, S3… S10			QSAR predictions pXIC50
EXPERIMENT 1
	B1	SMILES	similarity index	Predicted activity			B2	SMILES	similarity index	Predicted activity			B3	SMILES	similarity index	Predicted activity
	top generated	CC1=CC(=CC(=C1C2=NC(=C(C(=N2)C3=CC=C(C=C3)C(=O)F)N)C4=CC=C(C=C4)Cl)N)Br	1	7.492			top generated	CC1=C(C=CC(=C1NC2=NC=NC3=CC(=C(C=C32)OC)OC)NC(=O)OC.Cl)C=C	1	7.287			top generated	CC(C)N1C2=NC=NC(=C2C(=N1)C3=CC(=C(C=C3)C=O)F)NCS	1	6.979
	S1	Brc1ccc(cc1)C(=O)Nc1ccc(cc1)-c1cc(nc(n1)-c1ccccc1)-c1ccc(NC(=O)c2ccc(Br)cc2)cc1	0.65	7.403			S1	COc1cc2ncnc(Nc3cccc(C)c3C)c2cc1OC	0.78	7.533			S1	Cc1ccc(cc1)-c1nn(c2ncnc(N)c12)C(C)(C)C	0.85	5.167
	S2	Brc1ccc(cc1)C(=O)Nc1ccc(cc1)-c1cc(nc(n1)-c1ccc(NC(=O)c2ccc(Br)cc2)cc1)-c1ccccc1	0.65	7.403			S2	COc1cc2ncnc(Nc3ccc(Oc4ccccc4)c(C)c3C)c2cc1OC	0.76	6.641			S2	CC(C)(C)n1nc(-c2ccc(F)cc2)c2c(N)ncnc12	0.84	5.378
	S3	CC(=O)Nc1ccc(cc1)-c1cc(nc(n1)-c1ccc(Br)cc1)-c1ccc(NC(C)=O)cc1	0.64	7.397			S3	COc1cc2ncnc(Nc3ccc(C)c(C)c3)c2cc1OC	0.76	7.533			S3	Cc1ccc(cc1)C(=O)Nc1ncnc2n(nc(-c3ccc(C)cc3)c12)C(C)(C)C	0.83	6.199
	S4	FC(F)(F)c1ccc(cc1)\N=N/c1cnc(nc1-c1ccc(Br)cc1)-c1ccccc1	0.64	6.886			S4	COc1cc2ncnc(Nc3ccc(C)cc3C)c2cc1OC	0.75	7.533			S4	Cc1ccc(cc1)-c1nn(c2ncnc(NC(=O)c3ccc(F)cc3)c12)C(C)(C)C	0.83	6.259
	S5	O=Cc1ccc(cc1)-c1cc(nc(n1)-c1ccc(C=O)cc1)-c1ccc(C=O)cc1	0.63	6.577			S5	Cl.COCCOc1cc2ncnc(Nc3cccc(C=C)c3)c2cc1OCCOC	0.75	7.517			S5	CC(=O)Nc1ncnc2n(nc(-c3ccc(Cl)cc3)c12)C(C)(C)C	0.82	6.192
	S6	O=C(Nc1ccc(cc1)-c1cc(nc(n1)-c1ccc(NC(=O)c2ccccc2)cc1)-c1ccc(NC(=O)c2ccccc2)cc1)c1ccccc1	0.63	7.105			S6	Cl.COc1cc2ncnc(Nc3c(C)cccc3C)c2cc1OC	0.75	7.065			S6	Cc1ccc(cc1)-c1nn(c2ncnc(NC(=O)c3ccccc3Cl)c12)C(C)(C)C	0.82	5.999
	S7	O=C(Nc1ccc(cc1)-c1cc(nc(n1)-c1ccccc1)-c1ccc(NC(=O)c2ccccc2)cc1)c1ccccc1	0.63	7.13			S7	Cl.COc1cc2ncnc(Nc3ccc(Oc4ccccc4)cc3C)c2cc1OC	0.75	6.654			S7	CC(=O)N(C(C)=O)c1ncnc2n(nc(-c3ccc(Cl)cc3)c12)C(C)(C)C	0.82	5.845
	S8	O=C(Nc1ccc(cc1)-c1cc(nc(n1)-c1ccc(NC(=O)c2ccccc2)cc1)-c1ccccc1)c1ccccc1	0.63	7.13			S8	COc1cc2ncnc(Nc3ccc(Oc4ccccc4)cc3C)c2cc1OC	0.75	6.641			S8	CC(C)n1nc(-c2ccc3ccccc3c2)c2c(N)ncnc12	0.81	4.734
	S9	Clc1cc(Cl)cc(c1)\N=N/c1cnc(nc1-c1ccc(Br)cc1)-c1ccncc1	0.62	6.95			S9	COc1cc2ncnc(Nc3cccc(c3)C#N)c2cc1OC	0.74	6.211			S9	CC(C)(C)n1nc(-c2cccc3ccccc23)c2c(N)ncnc12	0.81	5.167
	S10	CC(C)(C)C(=O)Nc1cccc(c1)C(=O)Nc1ccc(cc1)-c1cc(nc(n1)-c1ccccc1)-c1ccc(NC(=O)c2cccc(NC(=O)C(C)(C)C)c2)cc1	0.62	6.848			S10	COc1cc2ncnc(Nc3cccc(C)c3)c2cc1OC	0.74	7.533			S10	Cl.CC(C)(C)n1nc(-c2cccc3ccccc23)c2c(N)ncnc12	0.81	5.68
EXPERIMENT 2
	B1	SMILES	similarity index	Predicted activity			B2	SMILES	similarity index	Predicted activity			B3	SMILES	similarity index	Predicted activity
	top generated	CC1=NC(=C(N1)C2=CC(=C(C=C2)Cl)N3C=NC(=C(N3)C4=CC=C(C=C4)F)C(=O)C5=CC=C(C=C5)Cl)C(=O)N	1	6.481			top generated	CC1=CC=CC(=C1)NC2=NC=NC3=CC(=C(C=C32)OC)OC.C(C)(C)	1	7.315			top generated	C1CC(N(N=C1C2=CC(=C(C=C2)F)Br)C(=S)N)C3=CC=C(C=C3)Cl	1	6.947
	S1	CC[C@@]1(C2=C(COC1=O)C(=O)N3CC4=C5[C@H](CCC6=C5C(=CC(=C6C)F)N=C4C3=C2)NC(=O)OCC7=CC=C(C=C7)NC(=O)[C@H](CCCCN)NC(=O)[C@H](CC8=CC=CC=C8)NC(=O)CCOCCOCCOCCOCCOCCOCCOCCOCCNC(=O)CCN9C(=O)C=CC9=O)O.C(=O)(C(F)(F)F)O	0.69	6.638			S1	COc1cc2ncnc(Nc3cccc(C)c3)c2cc1OC	0.99	7.533			S1	Fc1ccc(cc1)C1=NN(CCC1)C(=S)NCc1ccccc1	0.7	5.964
	S2	CC[C@@]1(O)C(=O)OCc2c1cc1-c3nc4cc(F)c(C)c5CC[C@H](NC(=O)OCc6ccc(NC(=O)[C@H](CCCNC(N)=O)NC(=O)[C@@H](NC(=O)[C@H](CCNC(=O)CCOCCOCCOCCOCCOCCOCCOCCOC)NC(=O)CN7C(=O)C=CC7=O)C(C)C)cc6)c(c3Cn1c2=O)c45	0.69	7.163			S2	COc1cc2ncnc(Nc3ccc(C)c(C)c3)c2cc1OC	0.96	7.533			S2	NC(=S)N1N=C(CC1c1ccc(Cl)cc1)c1ccccc1	0.7	5.191
	S3	CC[C@@]1(O)C(=O)OCc2c1cc1-c3nc4cc(F)c(C)c5CC[C@H](NC(=O)OCc6ccc(O[C@@H]7O[C@@H]([C@@H](O)[C@H](O)[C@H]7O)C(O)=O)c(CNC(=O)CCNC(=O)[C@H](CNC(=O)CCOCCOCCOCCOCCOCCOCCOCCOCCOCCOCCOCCOC)NC(=O)CCCCC(=O)N7Cc8ccccc8C#Cc8ccccc78)c6)c(c3Cn1c2=O)c45	0.69	6.481			S3	COc1cc2ncnc(Nc3cccc(C)c3C)c2cc1OC	0.94	7.533			S3	Cc1ccc(cc1)C1=NN(C(C1)c1ccc(Cl)cc1)C(N)=S	0.7	5.181
	S4	CC[C@@]1(O)C(=O)OCc2c1cc1-c3nc4cc(F)c(C)c5CC[C@H](NC(=O)OCc6ccc(O[C@@H]7O[C@@H]([C@@H](O)[C@H](O)[C@H]7O)C(O)=O)c(NC(=O)CNC(=O)CCN7C(=O)C=CC7=O)c6)c(c3Cn1c2=O)c45	0.69	6.23			S4	COc1cc2ncnc(Nc3cccc(c3)C#N)c2cc1OC	0.94	6.211			S4	NC(=S)N1N=C(CC1c1cccc(Br)c1)c1ccccc1	0.69	5.053
	S5	CC[C@@]1(O)C(=O)OCc2c1cc1-c3nc4cc(F)c(C)c5CC[C@H](NC(=O)COCNC(=O)CNC(=O)OCc6ccc(NC(=O)[C@H](CCCNC(N)=O)NC(=O)[C@@H](NC(=O)CCOCCOCCOCCOCCNC(=O)COC7CCCCCC#C7)C(C)C)cc6)c(c3Cn1c2=O)c45	0.69	7.023			S5	COc1cc2ncnc(Nc3ccc(Br)c(C)c3)c2cc1OC	0.92	7.639			S5	Cc1ccc(cc1)C1CC(=NN1C(N)=S)c1ccc(F)cc1	0.68	5.163
	S6	C[C@H]1C[C@]1(c1noc(=O)[nH]1)n1c(cc2cc(ccc12)[C@H]1CCOC(C)(C)C1)C(=O)N1CCc2nn(c(c2[C@@H]1C)-n1ccn(-c2ccc3n(C)ncc3c2F)c1=O)-c1cc(C)c(F)c(C)c1	0.69	6.494			S6	COc1cc2ncnc(Nc3ccccc3)c2cc1OC	0.92	6.225			S6	CNC(=S)N1N=C(CC1c1ccc(Cl)cc1)c1ccccc1	0.67	5.18
	S7	COc1cc(OC)c(Cl)c2O[C@]3([C@H](C)CC4=C(C(N5NC=NC5=N4)c4cc5cccc6CCCn(c56)c4=O)C3=O)C(=O)c12	0.69	5.774			S7	COc1cc2ncnc(Nc3ccc(O)cc3)c2cc1OC	0.92	6.273			S7	CNC(=S)N1N=C(CC1c1ccc(Cl)cc1)c1ccc(C)cc1	0.67	5.551
	S8	CC[C@@]1(O)C(=O)OCc2c1cc1-c3nc4cc(F)c(C)c5CC[C@H](NC(=O)COCNC(=O)CNC(=O)[C@H](Cc6ccccc6)NC(=O)CNC(=O)CNC(=O)CCOCCOCCOCCOCCNC(=O)CCC(=O)N6Cc7ccccc7C#Cc7ccccc67)c(c3Cn1c2=O)c45	0.69	6.632			S8	Cl.COc1cc2ncnc(Nc3ccc(O)cc3)c2cc1OC	0.92	6.785			S8	Fc1ccc(cc1)C1CC(=NN1C(=S)NC1CCCCC1)c1ccc(F)cc1	0.67	5.102
	S9	CC[C@@]1(O)C(=O)OCc2c1cc1-c3nc4cc(F)c(C)c5CC[C@H](NC(=O)OCc6ccc(NC(=O)[C@H](CCCNC(N)=O)NC(=O)[C@@H](NC(=O)[C@H](CCCCNC(=O)CCOCCOCCOCCOCCOCCOCCOCCOCCOCCOCCOCCOCCN(C[C@H](O)[C@@H](O)[C@H](O)[C@H](O)CO)C[C@H](O)[C@@H](O)[C@H](O)[C@H](O)CO)NC(=O)CCCCCN7C(=O)C=CC7=O)C(C)C)cc6)c(c3Cn1c2=O)c45	0.69	7.18			S9	COc1ccc(Nc2ncnc3cc(OC)c(OC)cc23)cc1	0.91	6.641			S9	COc1ccc(cc1)C1CC(=NN1C(N)=S)c1ccc(Cl)cc1	0.67	5.293
	S10	CC[C@@]1(O)C(=O)OCc2c1cc1-c3nc4cc(F)c(C)c5CC[C@H](NC(=O)OCc6ccc(NC(=O)[C@H](CCCNC(N)=O)NC(=O)[C@@H](NC(=O)[C@H](CCCCNC(=O)CCOCCOCCOCCOCCOCCOCCOCCOCCN(C[C@H](O)[C@@H](O)[C@H](O)[C@H](O)CO)C[C@H](O)[C@@H](O)[C@H](O)[C@H](O)CO)NC(=O)CCCCCN7C(=O)C=CC7=O)C(C)C)cc6)c(c3Cn1c2=O)c45	0.69	7.18			S10	Cl.COc1cc2ncnc(Nc3c(C)cccc3C)c2cc1OC	0.91	7.065			S10	NC(=S)N1N=C(CC1c1ccc(Cl)cc1)c1cccnc1	0.66	6.608
EXPERIMENT 3
	B1	SMILES	similarity index	Predicted activity			B2	SMILES	similarity index	Predicted activity			B3	SMILES	similarity index	Predicted activity
	top generated	CC1=NC(=NC(=C1C2=CC(=C(C=C2)Br)Cl)C(=S)N)C3=CC=C(C=C3)F	1	7.281			top generated	CC1=C(C=CC(=C1C)NC2=NC=NC3=CC(=C(C=C32)OC)OC)C	1	7.624			top generated	C1=CC=C(C=C1)NC2=NC=NC3=C2C=C(C=C3)C(=O)S(C)Br	1	7.95
	S1	Fc1ccc(cc1Br)-c1nc(c([nH]1)-c1cccc(Cl)c1)-c1ccccc1	0.61	4.984			S1	COc1cc2ncnc(Nc3cccc(C)c3C)c2cc1OC	0.97	7.533			S1	Cc1ccc2ncnc(Nc3ccccc3)c2c1	0.77	6.297
	S2	Fc1ccc(cc1Br)-c1nc(c([nH]1)-c1ccccc1)-c1cccc(Cl)c1	0.61	4.984			S2	COc1cc2ncnc(Nc3ccc(C)cc3C)c2cc1OC	0.96	7.533			S2	N#Cc1ccc(Nc2ncnc3ccccc23)cc1	0.76	6.829
	S3	Fc1cccc(Cl)c1-c1nc(c([nH]1)-c1ccccc1)-c1ccc(Br)cc1	0.6	4.984			S3	COc1cc2ncnc(Nc3ccc(C)c(C)c3)c2cc1OC	0.95	7.533			S3	Cc1ccc2ncnc(Nc3cccc4ccccc34)c2c1	0.75	6.297
	S4	Clc1cccc(c1)-c1[nH]c(nc1-c1ccccc1)-c1ccc(Br)cc1	0.59	4.95			S4	Cl.COc1cc2ncnc(Nc3c(C)cccc3C)c2cc1OC	0.94	7.065			S4	Cc1ccc2ncnc(Nc3ccc(C)c(C)c3)c2c1	0.75	6.63
	S5	Clc1cccc(c1)-c1nc([nH]c1-c1ccccc1)-c1ccc(Br)cc1	0.59	4.95			S5	COc1cc2ncnc(Nc3cccc(C)c3)c2cc1OC	0.91	7.533			S5	Cc1cccc(Nc2ncnc3ccc(C)cc23)c1	0.74	6.773
	S6	Clc1cccc(-c2nc(c([nH]2)-c2ccccc2)-c2ccc(Br)cc2)c1Cl	0.59	4.95			S6	COc1cc2ncnc(Nc3cccc(c3)C#N)c2cc1OC	0.89	6.211			S6	Cc1ccc2ncnc(Nc3ccc(I)cc3)c2c1	0.73	6.943
	S7	Fc1ccc(cc1)-c1nc([nH]c1-c1ccc(F)cc1)-c1ccc(Br)cc1	0.59	4.954			S7	COc1cc2ncnc(Nc3ccc(Oc4ccccc4)c(C)c3C)c2cc1OC	0.88	6.641			S7	CC(=O)c1cccc(Nc2ncnc3ccc(C)cc23)c1	0.73	7.404
	S8	[O-][N+](=O)c1cc(ccc1Br)-c1nc(c([nH]1)-c1ccccc1)-c1cccc(Cl)c1	0.59	4.909			S8	COc1cc2ncnc(Nc3ccc(cc3)C#N)c2cc1OC	0.88	6.211			S8	Cc1ccc2ncnc(Nc3ccc(Cl)cc3)c2c1	0.73	6.569
	S9	Fc1ccc(cc1)-c1nc(c([nH]1)-c1cccc(Cl)c1)-c1ccccc1	0.58	5.057			S9	COc1cc2ncnc(Nc3ccc(Cl)cc3C)c2cc1OC	0.88	7.665			S9	CC(=O)c1ccc(Nc2ncnc3ccccc23)cc1	0.72	7.279
	S10	Fc1ccc(cc1)-c1nc(c([nH]1)-c1ccccc1)-c1cccc(Cl)c1	0.58	5.057			S10	COc1cc2[nH]c(=S)nc(Nc3ccc(C)c(C)c3)c2cc1OC	0.87	5.882			S10	Cl.Cc1ccc(Nc2ncnc3ccccc23)cc1	0.72	7.096

## Sheet: Task2
TASK 2	EGFR	one-shot inhibitor design
		Top 10 similarity molecules in molport:	S1, S2, S3… S10			QSAR predictions pXIC50
EXPERIMENT 1
		SMILES	similarity index	Predicted activity
	top generated	C1=CN=C2C(=N1)N=CC(=N2)C3=CC=C(C=C3)C(=O)N4CCCC4	1	7.025
	S1	CCN(CC)C(=O)c1ccc(cc1)-c1cnc2cnccn12	0.86	7.241
	S2	CNC(=O)c1ccc(cc1)-c1cnc2cnccn12	0.81	6.772
	S3	CC(N1CCCC1)c1ccc(cc1)-c1cnc2cnccn12	0.8	7.13
	S4	NS(=O)(=O)C1CCN(CC1)C(=O)c1ccc(cc1)-c1cnc2cnccn12	0.8	6.658
	S5	CNC(=O)c1ccc(cc1)-c1cnc2cnc(cn12)-c1ccccc1	0.78	6.772
	S6	CC(N1CCCCC1)c1ccc(cc1)-c1cnc2cnccn12	0.78	7.125
	S7	OCCOCCNC(=O)c1ccc(cc1)-c1cnc2cnccn12	0.78	7.159
	S8	NC(=O)c1ccc(cc1)-c1cnc2cnccn12	0.77	5.929
	S9	CC(N(C)C)c1ccc(cc1)-c1cnc2nccnc2n1	0.77	7.257
	S10	O=C(N1CCCCC1)c1cccc(c1)-c1cnc2cnccn12	0.77	7.041
EXPERIMENT 2
		SMILES	similarity index	Predicted activity
	top generated	CC1=CN=C(N=C1)C2=NC(=CC=C2)C(=O)NCCS(=O)(=O)N	1	6.937
	S1	CNS(=O)(=O)CCNC(=O)c1cnc(nc1O)-c1ccccn1	0.65	6.642
	S2	CS(=O)(=O)CCNC(=O)c1cnc(nc1)-c1ccccn1	0.63	6.919
	S3	CNS(=O)(=O)CCNC(=O)c1cccc(c1)-c1nccc(C)n1	0.61	6.655
	S4	CCC(NC(=O)c1cnc(nc1)-c1ccccn1)c1cccc(C)n1	0.6	6.461
	S5	O=C(N1CCN(CC1)C(=O)c1cccc(n1)-c1nc2ccccc2[nH]1)c1cccc(n1)-c1nc2ccccc2[nH]1	0.6	7.254
	S6	CN(C)S(=O)(=O)CCNC(=O)c1ccc(cc1)-c1nc(C)cc(C)n1	0.59	6.626
	S7	CN(CC(F)(F)F)C(=O)c1cnc(nc1)-c1ccccn1	0.59	6.32
	S8	Cc1ccc(cc1)C(=O)N1CCC(CC1)NC(=O)c1cnc(nc1)-c1ccccn1	0.58	6.877
	S9	CCN(Cc1ccccc1F)C(=O)c1cnc(nc1)-c1ccccn1	0.58	6.802
	S10	CC(C)N(Cc1cccc(C)c1)C(=O)c1cnc(nc1)-c1ccccn1	0.58	6.49
EXPERIMENT 3
		SMILES	similarity index	Predicted activity
	top generated	C1=CC2=CC=CC=C2N=C1C3=CC(OCC4)C4CN3	1	6.471
	S1	COCC12CCCOC1CCN(C2)C(=O)c1ccc2ccccc2n1	0.64	6.256
	S2	CCOCC12CCCOC1CCN(C2)C(=O)c1ccc2ccccc2n1	0.64	6.264
	S3	CC[C@@H]1[C@H](NC(=O)c2ccc3ccccc3n2)[C@@H]2CCO[C@H]12	0.64	5.76
	S4	OC(=O)C(F)(F)F.CNC(=O)[C@@]12CCO[C@@H]1CCN(Cc1ccc3ccccc3n1)C2	0.63	6.386
	S5	OC(=O)C(F)(F)F.CC(C)NC(=O)[C@@]12CCO[C@@H]1CCN(Cc1ccc3ccccc3n1)C2	0.63	6.548
	S6	C[C@@H]1C[C@H]2CN(C[C@H]2O1)C(=O)c1ccc2ccccc2n1	0.63	6.347
	S7	OC(=O)C(F)(F)F.O=C(NC1CC1)[C@@]12CCO[C@@H]1CCN(Cc1ccc3ccccc3n1)C2	0.63	6.783
	S8	COC[C@@H]1[C@H](NC(=O)c2ccc3ccccc3n2)[C@@H]2CCO[C@H]12	0.63	6.213
	S9	O=C(NCc1ccc2ccccc2n1)C1CC(=O)OC11CCCC1	0.62	6.013
	S10	Fc1cccc2ccc(nc12)C(=O)N[C@H]1[C@@H]2CCO[C@@H]2[C@@H]1C1CCCC1	0.62	5.869

## Sheet: Task3
TASK 3	MCL-1	one-shot inhibitor design
In this task, we applied a threshold and selected all qualifying molecules for processing
			Top 5 similarity molecules in molport:	S1, S2, S3… S10			AutoDock VINA affinity estimations (Kd)					qualified molecule =<-9 kcal/mol
EXPERIMENT 1
		SMILES	similarity index	Predicted activity				SMILES	similarity index	Predicted activity				SMILES	similarity index	Predicted activity
	qualified molecule	C1=CC2=C(C=C1F)C3=CC=CC=C3N2CCOC4=CC=CC=C4	1	-10.1			qualified molecule	C1=CC=CC=C1C2=NC3=CC=CC=C3C=C2OC4=CC=C(F)C=C4	1	-9.9			qualified molecule	C1=CC=C(C=C1)C2=NC3=CC=CC=C3N2C4=CC=C(C=C4)F	1	-9.3
	S1	Fc1ccccc1OCCn1c2ccccc2c2ccccc12	0.85	-10.1			S1	Clc1ccc(Oc2cc3ccccc3nc2-c2ccccc2)cc1	0.9	-10			S1	c1ccc(cc1)-c1nc2ccccc2n1-c1ccccc1	0.92	-9.5
	S2	COc1ccccc1OCCn1c2ccccc2c2ccccc12	0.78	-9.5			S2	Clc1ccc(cc1)-c1nc2ccccc2cc1Oc1ccccc1Cl	0.86	-10.2			S2	c1ccc(cc1)-n1c(nc2ccccc12)-c1cc(cc(c1)-c1nc2ccccc2n1-c1ccccc1)-c1nc2ccccc2n1-c1ccccc1	0.87	-10.7
	S3	Brc1ccc(OCCn2c3ccccc3c3ccccc23)cc1	0.78	-9.3			S3	OC(=O)c1c(Oc2ccc(F)cc2)c(nc2ccccc12)-c1ccc(Cl)cc1	0.77	-10.2			S3	OC(=O)c1ccc(cc1)-c1nc2ccccc2n1-c1ccccc1	0.87	-9.8
	S4	O=C(COc1ccccc1)n1c2ccccc2c2ccccc12	0.78	-10.5			S4	OC(=O)c1c(Oc2ccc(Cl)cc2)c(nc2ccccc12)-c1ccccc1	0.73	-9.7			S4	Ic1ccc(cc1)-c1nc2ccccc2n1-c1ccccc1	0.86	-9.3
	S5	Cc1ccccc1OCCn1c2ccccc2c2ccccc12	0.76	10.1			S5	COc1ccc(F)cc1-c1ccc2ccccc2n1	0.73	-8.2			S5	Brc1ccc(cc1)-c1nc2ccccc2n1-c1ccccc1	0.85	-9.4
EXPERIMENT 2
		SMILES	similarity index	Predicted activity
	qualified molecule	C1=C(C=C(C=C1)C2=CN=CC=C2)C3=CN(C4=CC=CC=C4)C=C3	1	-9.5
	S1	[Cl-].c1ccc(cc1)-c1ccc[n+](c1)-c1ccccc1	0.77	-9.1
	S2	COc1ccc(cc1)-n1ccc(c1)-c1ccccc1	0.74	-8.5
	S3	OCc1cn(cc1-c1ccccc1)-c1ccccc1	0.72	-8.4
	S4	Cc1cc(cn1C)-c1ccccc1	0.69	-7.3
	S5	Brc1ccc(cc1)-n1cc(cc1-c1ccccc1)-c1ccccc1	0.69	-8.6
EXPERIMENT 5
		SMILES	similarity index	Predicted activity			SMILES	similarity index	Predicted activity
	qualified molecule	FC(F)(F)C1=CC=C(C=C1)C2=NC=CC(=N2)NC3=CN(C4=CC=CC=C34)C	1	-9.6		Source	CN1CCN(CC1)C2=CC=C(C=C2)C(=O)NC3=CC=CC=C3N4C=NC5=CC=CC=C54	1	-9.6
	S1	Cc1ccc(cc1)-c1nc(Nc2ccc(cc2)C(F)(F)F)c2ccccc2n1	0.72	-9.8		S1	CCOC(=O)c1ccc(c(NC(=O)c2ccccc2I)c1)-n1cnc2cc(C)c(C)cc12	0.72	-7.9
	S2	Cc1ccc(cc1)-c1nc(Nc2cccc(c2)C(F)(F)F)c2ccccc2n1	0.7	-10.3		S2	CCOC(=O)c1ccc(c(NC(=O)c2c(OC)cccc2OC)c1)-n1cnc2cc(C)c(C)cc12	0.71	-8.1
	S3	Cl.CC(C)(C)c1ccc(cc1)-c1nc(Nc2cccc(c2)C(F)(F)F)c2ccccc2n1	0.69	-9.7		S3	C(Nc1ccccc1-n1c(nc2ccccc12)-c1ccccc1)c1ccccc1	0.68	-10.8
	S4	Cl.FC(F)(F)c1cccc(Nc2nc(nc3ccccc23)-c2ccccc2)c1	0.69	-10.6		S4	Brc1ccc(CNc2ccccc2-n2c(nc3ccccc23)-c2ccc(Br)cc2)cc1	0.67	-10.3
	S5	Cc1ccc(cc1)-c1nc(Nc2ccc(F)cc2)c2ccccc2n1	0.68	-9.7		S5	Cc1cccc(c1)C(=O)Nc1ccccc1N1CCN(Cc2nc3ccccc3n2C)CC1	0.66	-9.9

## Sheet: Task3 MCL-1 linker
TASK 3.2	MCL-1	Generating linker for one of the identified analogues
ChatGPT suggested extensions to the top performing molecule and their activities
								AutoDock VINA affinity estimations (Kd)
original molecule selected								QSAR predictions pXIC50
C(Nc1ccccc1-n1c(nc2ccccc12)-c1ccccc1)c1ccccc1
with linker " OCCCOC"
C(Nc1ccccc1-n1c(nc2ccccc12)-c1c(OCCCOC)cccc1)c1ccccc1
				DOCK activity	QSAR activity	DOCK to nM activity	QSAR to nM activity
no linker	C(Nc1ccccc1-n1c(nc2ccccc12)-c1ccccc1)c1ccccc1			-10.8	5.729	1.1988e-08	1.86638e-06
with linker	C(Nc1ccccc1-n1c(nc2ccccc12)-c1c(OCCCOC)cccc1)c1ccccc1			-9.5	7.343	1.07704e-07	4.53942e-08
